# Supplementary material for: Total Dietary Antioxidant Capacity and Longitudinal Trajectories of Body Composition
Source: Antioxidants (Basel). 2020 Aug 10;9(8):728. doi: 10.3390/antiox9080728 (PMC7465193; doi:10.3390/antiox9080728)
Supplement: Supplementary file 1 [file antioxidants-09-00728-s001.zip]

Archive with 2 entries (2 files):
- supp_figure_vds.tiff
- supp_tables_vds.docx
